# Supplementary material for: Contribution to the knowledge of the Bulgarian species of the genus Vitrea (Gastropoda, Pristilomatidae) with the description of a new species
Source: Zookeys. 2014 Apr 2;(396):1–11. doi: 10.3897/zookeys.396.6976 (PMC3978262; doi:10.3897/zookeys.396.6976)
Supplement: XML Treatment for Vitrea ulrichi [file zookeys.396.6976-treatment1.xml]

<!DOCTYPE tp:taxon-treatment
  PUBLIC "-//TaxonX//DTD Taxonomic Treatment Publishing DTD v0 20100105//EN" "tax-treatment-NSO.dtd">
<tp:taxon-treatment xmlns:tp="http://www.plazi.org/taxpub"><tp:treatment-meta><mixed-citation publication-type="journal"><person-group><name><surname>Georgiev</surname><given-names>Dilian</given-names></name><name><surname>Dedov</surname><given-names>Ivailo</given-names></name></person-group><article-title>Contribution to the knowledge of the Bulgarian species of the genus <italic>Vitrea</italic> (Gastropoda, Pristilomatidae) with the description of a new species</article-title><source>Zookeys</source><day>2</day><month>4</month><year>2014</year><volume>2014</volume><issue>396</issue><fpage>1</fpage><lpage>11</lpage><pub-id pub-id-type="doi">10.3897/zookeys.396.6976</pub-id></mixed-citation></tp:treatment-meta><tp:nomenclature><tp:taxon-name>
                        <tp:taxon-name-part taxon-name-part-type="genus">Vitrea</tp:taxon-name-part>
                        <tp:taxon-name-part taxon-name-part-type="species">ulrichi</tp:taxon-name-part>
                        <object-id xmlns:xlink="http://www.w3.org/1999/xlink" content-type="zoobank" xlink:type="simple">http://zoobank.org/6BD6CA0F-4433-4FA0-A11F-991E6F1619BB</object-id>
                        <object-id xmlns:xlink="http://www.w3.org/1999/xlink" xlink:type="simple">http://species-id.net/wiki/Vitrea_ulrichi</object-id>
                    </tp:taxon-name><tp:taxon-status xmlns:xlink="http://www.w3.org/1999/xlink" xlink:type="simple">sp. n.</tp:taxon-status></tp:nomenclature><tp:treatment-sec sec-type="Holotype"><title>Holotype.</title><p>Nw 6.25, H 2.1 mm, D 4.65 mm, Du 0.9 mm, Dlw 0.75 mm, Dpw 0.55 mm (SMF 341898).</p></tp:treatment-sec><tp:treatment-sec sec-type="Paratypes"><title>Paratypes.</title><p>2 specimens (SMF 341899/2).</p><p>The remaining paratypes are stored in the collections of the authors.</p></tp:treatment-sec><tp:treatment-sec sec-type="Locus typicus"><title>Locus typicus.</title><p>Surroundings of the Benkovskata Cave, near the village of Cherni Vit, Teteven town district, Stara Planina Mts, Bulgaria, 15–16.11.2013, leg. D. Georgiev, 10 adult, 5 juvenile specimens, <named-content xmlns:xlink="http://www.w3.org/1999/xlink" content-type="dwc:verbatimCoordinates" xlink:type="simple">42°50'44.2"N, 24°10'29.8"E</named-content>, 650 m (<xref ref-type="fig" rid="F1">Fig. 1</xref>).</p><fig id="F1" position="float" orientation="portrait"><label>Figure 1.</label><caption><p>The type locality of <italic><tp:taxon-name>Vitrea ulrichi</tp:taxon-name></italic> sp. n.: the cave entrance (above) and the site of collection near the cave (below).</p></caption><graphic xmlns:xlink="http://www.w3.org/1999/xlink" xlink:href="zookeys-396-001-g001.jpg" position="float" orientation="portrait" xlink:type="simple"/></fig></tp:treatment-sec><tp:treatment-sec sec-type="Etymology"><title>Etymology.</title><p>The species is named after our colleague and good friend Ulrich Schneppat (Natural History Museum, Chur, Switzerland) with gratitude for his great contribution to the knowledge of Bulgarian gastropods and for providing many literature sources, as well as for long and useful discussions with us on snails and slugs by email or around camp fires during our expeditions throughout Bulgaria.</p></tp:treatment-sec><tp:treatment-sec sec-type="Diagnosis"><title>Diagnosis.</title><p>Of all the <italic><tp:taxon-name>Vitrea</tp:taxon-name></italic> species reported for Bulgaria, the new species differs by its larger size, large number of whorls, and the intensely radially striated and angular shell. Considering the other European species and those distributed in the neighboring area of Asia Minor, the new species is most similar to <italic><tp:taxon-name>Vitrea kutschigi</tp:taxon-name></italic> known from Dalmatia, Serbia, Kosovo, and Macedonia, from which it differs by its coarsely striated and larger shell, higher spire, and position of the end of aperture edge on the last whorl, located at 1/3 of the last whorl in the <italic><tp:taxon-name>Vitrea ulrichi</tp:taxon-name></italic> sp. n. when compared to <italic><tp:taxon-name>Vitrea kutschigi</tp:taxon-name></italic>, where it is found on the upper side of the last whorl. The shape of the shell somewhat resembles that of <italic><tp:taxon-name>Vitrea saboorii</tp:taxon-name></italic> Neubert &amp; Bössneck, 2013, but <italic><tp:taxon-name>Vitrea ulrichi</tp:taxon-name></italic> is bigger and has wider umbilicus.</p></tp:treatment-sec><tp:treatment-sec sec-type="Description"><title>Description.</title><p>The shell is translucent, yellowish-white, with 6.25–7 whorls which are densely and coarsely radially striated. The spire is low, broadly conical and elevated. The last whorl is angled at its periphery. The aperture is straight, moderately wide. In funnel perspective, the upper whorls are visible inside. The umbilicus is wide with a diameter of 0.75–1.05 mm, which represents approx. 1/5 of the shell’s diameter. The diameter of the last whorl width is less than 2 × the diameter of the penultimate whorl (Dlw 0.65–0.8 mm; Dpw 0.5–0.6 mm). The height of the shell is 2–2.35 mm. According to <xref ref-type="bibr" rid="B14">Welter-Schultes (2012)</xref>, the shell of <italic><tp:taxon-name>Vitrea kutschigi</tp:taxon-name></italic> resembles the shell of the freshwater snail <italic><tp:taxon-name>Bathyomphalus contortus</tp:taxon-name></italic> (Linnaeus, 1758), while the shell of <italic><tp:taxon-name>Vitrea ulrichi</tp:taxon-name></italic> sp. n. is lens-like (<xref ref-type="fig" rid="F2">Fig. 2</xref>).</p><fig id="F2" position="float" orientation="portrait"><label>Figure 2.</label><caption><p><bold>A–D</bold> <italic><tp:taxon-name>Vitrea ulrichi</tp:taxon-name></italic> sp. n. Shell of the holotype with view of the embryonic protoconch <bold>E–G</bold> <italic><tp:taxon-name>Vitrea kutschigi</tp:taxon-name></italic> from Montenegro (Dedov coll. no. Mtn 366, ex. coll. P. Subai).</p></caption><graphic xmlns:xlink="http://www.w3.org/1999/xlink" xlink:href="zookeys-396-001-g002.jpg" position="float" orientation="portrait" xlink:type="simple"/></fig></tp:treatment-sec><tp:treatment-sec sec-type="Notes on the ecology"><title>Notes on the ecology.</title><p>The type locality represents the surrounding area of a limestone water cave, with a small spring flowing below the cave near its entrance, providing constant air and soil moisture. The locality, where the new species was found, is a steep carbonate rock on the right side of the cave, densely covered with broad leaf <!--PageBreak--><!--PageBreak--><!--PageBreak-->detritus, mainly from <italic><tp:taxon-name>Fagus sylvatica</tp:taxon-name></italic>. The area is occupied by <italic><tp:taxon-name>Fagus sylvatica</tp:taxon-name></italic> and <italic><tp:taxon-name>Carpinus betulus</tp:taxon-name></italic> trees and bushes, as well as mosses and ferns (mostly <italic><tp:taxon-name>Asplenium scolopendrium</tp:taxon-name></italic>) covering the rocks (<xref ref-type="fig" rid="F1">Fig. 1</xref>).</p><p>The terrestrial malacofauna diversity at the type locality was very rich. There were more than 20 species of land gastropods registered, within only on a few square meters of area: <italic><tp:taxon-name>Carychium tridentatum</tp:taxon-name></italic> (Risso, 1826), <italic><tp:taxon-name>Agardhiella</tp:taxon-name></italic> cf. <italic>pirotana</italic> Subai, 2011, <italic><tp:taxon-name>Vallonia pulchella</tp:taxon-name></italic> (O. F. Müller, 1774), <italic><tp:taxon-name>Cochlicopa lubricella</tp:taxon-name></italic> (Porro, 1838), <italic><tp:taxon-name>Laciniaria</tp:taxon-name></italic> cf. <italic>plicata</italic> (Draparnaud, 1801), <italic><tp:taxon-name>Macedonica marginata</tp:taxon-name></italic> (Rossmässler, 1835), <italic><tp:taxon-name>Alinda wagneri</tp:taxon-name></italic> (A. J.Wagner, 1911), <italic><tp:taxon-name>Vestia ranojevici</tp:taxon-name></italic> (Pavlovic, 1912), <italic><tp:taxon-name>Euconulus fulvus</tp:taxon-name></italic> (O. F. Müller, 1774), <italic><tp:taxon-name>Vitrea diaphana</tp:taxon-name></italic> (Studer, 1829), <italic><tp:taxon-name>Vitrea transsylvanica</tp:taxon-name></italic> (Clessin, 1877), <italic><tp:taxon-name>Vitrea bulgarica</tp:taxon-name></italic> Damjanov &amp; L. Pintér, 1969, <italic><tp:taxon-name>Vitrea contracta</tp:taxon-name></italic> (Westerlund, 1871), <italic><tp:taxon-name>Aegopinella pura</tp:taxon-name></italic> (Alder, 1830), <italic><tp:taxon-name>Oxychilus glaber</tp:taxon-name></italic> (Rossmässler, 1838), <italic><tp:taxon-name>Daudebardia brevipes</tp:taxon-name></italic> (Draparnaud, 1805), <italic><tp:taxon-name>Perforatella incarnata</tp:taxon-name></italic> (O. F. Müller, 1774), <italic><tp:taxon-name>Euomphalia strigella</tp:taxon-name></italic> (Draparnaud, 1801), <italic><tp:taxon-name>Cattania balcanica</tp:taxon-name></italic> (Kobelt, 1876), and <italic><tp:taxon-name>Cepaea vindobonensis</tp:taxon-name></italic> (Férussac, 1821).</p></tp:treatment-sec><ref-list><ref id="B14"><mixed-citation xmlns:xlink="http://www.w3.org/1999/xlink" xlink:type="simple"><person-group><name name-style="western"><surname>Welter-Schultes</surname><given-names>FW</given-names></name></person-group> (<year>2012</year>) <source>European non-marine molluscs, a guide for species identification.</source><publisher-name>Planet Poster Editions</publisher-name>, <publisher-loc>Göttingen</publisher-loc>, <lpage>674</lpage> pp.</mixed-citation></ref></ref-list></tp:taxon-treatment>
